# Supplementary material for: CliniMACS Prodigy Manufacturing of Switchable, AND-Gate CAR T Cells
Source: Int J Mol Sci. 2025 May 23;26(11):5024. doi: 10.3390/ijms26115024 (PMC12154027; doi:10.3390/ijms26115024)
Supplement: Supplementary file 1 [file ijms-26-05024-s001.zip]

Archive with 1 entries (1 files):
- ijms-3647670-supplementary.pdf
